# Supplementary material for: A Systematic Review on Cannabinoids for Neuropathic Pain Administered by Routes Other than Oral or Inhalation
Source: Plants (Basel). 2022 May 20;11(10):1357. doi: 10.3390/plants11101357 (PMC9145866; doi:10.3390/plants11101357)
Supplement: Supplementary file 1 [file plants-11-01357-s001.zip]

Archive with 1 entries (1 files):
- plants-1707562-supplementary.pdf
